# Supplementary material for: A Top-Down Procedure for Synthesizing Calcium Carbonate-Enriched Chitosan from Shrimp Shell Wastes
Source: Gels. 2022 Nov 15;8(11):742. doi: 10.3390/gels8110742 (PMC9690297; doi:10.3390/gels8110742)
Supplement: Supplementary file 1 [file gels-08-00742-s001.zip]

Archive with 1 entries (1 files):
- gels-1999768-supplementary.pdf
